# Supplementary material for: The Anticancer Activities of Natural Terpenoids That Inhibit Both Melanoma and Non-Melanoma Skin Cancers
Source: Int J Mol Sci. 2024 Apr 17;25(8):4423. doi: 10.3390/ijms25084423 (PMC11050645; doi:10.3390/ijms25084423)
Supplement: Supplementary file 1 [file ijms-25-04423-s001.zip]

Archive with 1 entries (1 files):
- ijms-2889145-supplementary.pdf
